# Supplementary material for: Pulmonary Valve Replacement: Update on Timing and Ventricular Remodelling
Source: J Clin Med. 2026 Feb 6;15(3):1295. doi: 10.3390/jcm15031295 (PMC12898050; doi:10.3390/jcm15031295)
Supplement: Supplementary file 1 [file jcm-15-01295-s001.zip]

Archive with 1 entries (1 files):
- jcm-4099005-supplementary.pdf
